# Supplementary material for: An exploration of mechanism of high quality and yield of Gastrodia elata Bl. f. glauca by the isolation, identification, and evaluation of Mycena
Source: Front Microbiol. 2023 Oct 19;14:1220670. doi: 10.3389/fmicb.2023.1220670 (PMC10620705; doi:10.3389/fmicb.2023.1220670)
Supplement: Supplementary file 1 [file Table_1.XLSX]

## Sheet: Sheet1
Table S1. Growth characteristics of six germinating fungi under the same culture conditions
strain number	Mycelial growth time (d)	Growth rate (mm/d)
JFGL-01	2-3	2.96±0.13d
JFGL-02	2-3	2.69±0.19c
JFGL-03	2-3	2.43±0.17b
JFGL-04	2-3	2.67±0.06c
JFGL-05	3-4	2.41±0.08b
JFGL-06	4-6	1.59±0.14a
Note: Lower-case letters indicate significant differences at p < 0.05
