# Supplementary material for: An exploration of mechanism of high quality and yield of Gastrodia elata Bl. f. glauca by the isolation, identification, and evaluation of Mycena
Source: Front Microbiol. 2023 Oct 19;14:1220670. doi: 10.3389/fmicb.2023.1220670 (PMC10620705; doi:10.3389/fmicb.2023.1220670)
Supplement: Supplementary file 2 [file Table_2.XLSX]

## Sheet: Sheet1
Table S2. GenBank accession numbers of different species
Species	GenBank
Mycena citrinomarginata	JF908416.1
Mycena citrinomarginata	MN992229.1
Mycena citrinomarginata	GU234150.1
Mycena citrinomarginata	MG654739.1
Mycena citrinomarginata	MN992622.1
Mycena cf. purpureofusca	JQ676208.1
Mycena purpureofusca	JQ364945.1
Mycena albidolilacea	JF908377.
Mycena olivaceomarginata	MH856229.
Mycena olivaceomarginata	OP205412.
Mycena valida	JF908465.
Mycena pilosella	JF908463.
