# Supplementary material for: An exploration of mechanism of high quality and yield of Gastrodia elata Bl. f. glauca by the isolation, identification, and evaluation of Mycena
Source: Front Microbiol. 2023 Oct 19;14:1220670. doi: 10.3389/fmicb.2023.1220670 (PMC10620705; doi:10.3389/fmicb.2023.1220670)
Supplement: Supplementary file 3 [file Table_3.XLSX]

## Sheet: Sheet1
Table S3. Table of fungal and bacterial alpha diversity indices
Sample ID	Species	Feature	ACE	Chao1	Simpson	Shannon	Coverage
a1	Fungal	546	613.14	767.4	0.9228	5.5647	0.9989
	Bacteria	1476	1493.67	1502.63	0.9948	8.9489	0.9988
a2	Fungal	594	651.685	740.625	0.98	6.8882	0.9991
	Bacteria	1435	1458.46	1464.45	0.9946	8.7911	0.9987
a3	Fungal	474	484.132	495.938	0.9752	6.3047	0.9996
	Bacteria	1435	1461.76	1476.04	0.9936	8.6691	0.9987
b1	Fungal	746	787.38	795.884	0.9824	7.2347	0.9991
	Bacteria	1461	1481.08	1495.52	0.9927	8.7092	0.9989
b2	Fungal	567	759.488	718.667	0.9702	6.4872	0.9988
	Bacteria	1468	1486.66	1487.89	0.9951	8.9659	0.9989
b3	Fungal	567	607.243	640.333	0.7319	4.6273	0.9993
	Bacteria	1469	1484.24	1490.2	0.9948	9.0234	0.999
Note: Sample ID is the sample name; Feature is the number of features (OTUs or ASVs); Chao1, Ace, Shannon and Simpson denote the respective indices; Coverage is the coverage of the sample library.
